# Supplementary material for: Ca2+-regulated Ca2+ channels with an RCK gating ring control plant symbiotic associations
Source: Nat Commun. 2019 Aug 16;10:3703. doi: 10.1038/s41467-019-11698-5 (PMC6697748; doi:10.1038/s41467-019-11698-5)
Supplement: Supplementary file 6 — Source Data [file 41467_2019_11698_MOESM6_ESM.xlsx]

## Sheet: Fig. 1c
Fig. 1c
Open Probability of LjCASTOR-2TM containing C-terminal GFP with various intracellular [Ca2+]
Ca2+ (µM)	1	2	3	4	5	6	7	Mean	SEM
0	0	0	0	0	0	0	0	0	0
10	0.239	0.208	0.206	0.208	0.162	0.13	0.138	0.184	0.016
30	0.732	0.669	0.704	0.665	0.697	0.639	0.655	0.68	0.012
100	1	1	1	1	1	1	1	1	0
300	0.744	0.708	0.731	0.73	0.682	0.591	0.608	0.685	0.024
1000	0.47	0.439	0.413	0.388	0.361	0.265	0.323	0.38	0.027

## Sheet: Fig. 1d
Fig 1d
Vm (mV)	Current (pA)
	1	2	3	4	5		Mean	SD
-100	-22.5	-23.4	-24.1	-21.4	-22.9		-22.9	1
-80	-18	-18.6	-19	-17.2	-18.2		-18.2	0.7
-60	-12.5	-13.2	-13.7	-12.1	-12.9		-12.9	0.6
-40	-5	-5.6	-5.9	-4.6	-5.3		-5.3	0.5
-20	0	-0.3	-0.5	-0.2	-0.3		-0.3	0.2
0	2.5	3.2	3.4	2.1	2.8		2.8	0.5
20	5	5.4	5.7	4.1	5.6		5.2	0.7
40	8	8.3	8.9	7.6	8.2		8.2	0.5

## Sheet: Fig. 1e
Fig 1e
Vm (mV)	Current (pA)
	1	2	3	4	5		Mean	SD
-100	-2	-2.3	-2.1	-1.92	-2.05		-2.07	0.19
-80	-1.71	-1.9	-1.85	-1.69	-1.68		-1.77	0.15
-60	-1.45	-1.55	-1.52	-1.42	-1.39		-1.47	0.11
-40	-1.22	-1.1	-1.18	-1.08	-1.12		-1.14	0.1
-20	-0.94	-0.85	-0.88	-0.81	-0.78		-0.85	0.11
0	-0.65	-0.56	-0.61	-0.58	-0.59		-0.6	0.08
20	-0.33	-0.34	-0.36	-0.3	-0.31		-0.33	0.07
40	0.44	0.49	0.5	0.47	0.42		0.46	0.08
60	3.1	3.25	3.09	2.91	2.78		3.03	0.23

## Sheet: Fig. 7a
Fig. 7a
		Number of Nodules per Transformed Root
	n=	59	16	12	34	41	42
	Construct:	Wild-Type	Empty Vector	D442A	D444A	E493Q	E493A
		0	0	0	1	0	0
		3	0	0	3	0	0
		1	0	0	1	0	0
		2	0	0	7	0	0
		1	0	0	0	0	0
		4	0	0	3	0	0
		1	0	0	6	0	0
		0	0	0	0	0	0
		7	0	0	21	0	0
		7	0		1	0	0
		0	0		10	0	0
		0	0		2	0	0
		0	0		0	0	0
		3			4	0	0
		0			1	0	0
		0			5	0	0
		0			1	0	0
		0			3	0	0
		11			7	0	0
		3			0	0	0
		7			5	0	0
		9			2	0	0
		5			8	0	0
		4			0	0	0
		2			0	0	0
		10			1	0	0
		1			3	0	0
		6			9	0	0
		2			1	0	0
		1			19	0	0
		2				0	0
		4				0	0
		1				0	0
		3				0	0
		0				0	0
		0				0	0
		6				0	0
		0				0	0
		1					0
		0
		5
		0
		4
		7
		10
		0
		3
		0
		0
		0
		0
		0
		1
		8
		26
		15
	mean	3.32143	0	0	4.13333	0	0
	s.e.m.	0.624244	0	0	0.950176	0	0
	n=	56	13	9	30	38	39
					4.13333

## Sheet: Fig. 7b
Fig. 7b
		Number of Nodules per Transformed Root
	n=	146	78	54	122	22
	Construct:	Wild-Type	Empty Vector	D470A	D472A	E521Q
		1	0	0	5	0
		5	0	0	0	0
		0	0	0	0	0
		0	0	0	0	0
		8	0	0	16	0
		3	0	0	0	0
		3	0	0	1	0
		2	0	0	2	0
		1	0	0	1	0
		0	0	0	6	0
		0	0	0	12	0
		1	0	0	0	0
		2	0	0	3	0
		8	0	0	2	0
		1	0	0	2	0
		2	0	0	0	0
		2	0	0	0	0
		2	0	0	0	0
		1	0	0	2	0
		5	0	0	0	0
		0	0	0	0	0
		0	0	0	0	0
		4	0	0	3
		3	0	0	3
		2	0	0	3
		4	0	0	12
		1	0	0	1
		2	0	0	3
		1	0	0	2
		0	0	0	8
		1	0	0	2
		2	0	0	2
		0	0	0	8
		0	0	0	5
		4	0	0	2
		1	0	0	6
		7	0	0	1
		4	0	0	4
		1	0	0	4
		4	0	0	3
		0	0	0	0
		5	0	0	0
		4	0	0	0
		2	0	0	0
		3	0	0	2
		1	0	0	1
		14	0	0	2
		1	0	0	1
		8	0	0	5
		7	0	0	1
		1	0	0	1
		14	0	0	0
		8	0	0	0
		6	0	0	5
		1	0		6
		1	0		3
		14	0		1
		1	0		3
		0	0		1
		0	0		2
		1	0		5
		3	0		0
		0	0		0
		3	0		1
		0	0		0
		2	0		5
		1	0		0
		2	0		6
		1	0		1
		0	0		0
		0	0		1
		3	0		0
		0	0		1
		1	0		1
		5	0		2
		5	0		6
		5	0		0
		9	0		1
		0			1
		1			0
		0			2
		4			1
		1			0
		1			0
		11			0
		2			1
		1			0
		1			0
		0			4
		0			2
		1			2
		2			7
		3			0
		1			0
		3			2
		3			1
		0			0
		0			0
		0			8
		0			1
		4			3
		4			2
		5			3
		3			1
		0			2
		2			3
		0			8
		7			2
		10			1
		1			2
		6			2
		3			3
		2			0
		2			0
		7			0
		2			2
		3			2
		6			1
		0			4
		0			4
		4			10
		2			5
		0
		5
		1
		1
		4
		0
		0
		1
		2
		0
		3
		1
		0
		0
		0
		1
		0
		4
		8
		6
		1
		3
		5
		5
	mean	2.59589	0	0	2.29508	0
	s.e.m.	0.2433	0	0	0.255727	0
	n=	146	78	54	122	22

## Sheet: Fig. 7c
Fig. 7c
	Positive	whole	%	Avg (%)	s.e.m. (%)
Empty vector	0	105	0
	0	91	0
	0	76	0	0	0
11TP	67	74	90.5405
	87	87	100
	86	90	95.5556
	112	115	97.3913	95.8719	1.99736
11dN3	150	163	92.0245
	163	145	93.7931
	188	192	97.9167	94.5781	1.74561
D470A	0	114	0
	0	104	0
	0	53	0
	0	74	0	0	0
D472A	122	131	93.1298
	80	81	98.7654
	102	104	98.0769	96.6574	1.77497
E521A	0	211	0
	6	161	3.72671
	1	175	0.571429	1.43271	1.1588
E521Q	3	151	1.98675
	1	112	0.892857	1.43981	0.546949

## Sheet: Fig. 8b
Fig. 8b
		Open Probability of LjCASTOR-2TM containing C-terminal GFP
	Experiment	Wild-Type	D442A	D444A	E493A	E493Q
	1	0.252	0.212	0.098	0.042	0
	2	0.285	0.185	0.26	0.153	0
	3	0.211	0.134	0.18	0.031	0
	4	0.178	0.092	0.235	0.057	0
	5	0.106	0.078			0
	Mean	0.206	0.14	0.193	0.071	0
	s.e.m.	0.031	0.026	0.036	0.028	0

## Sheet: Fig. 8c
Fig. 8c
Wild-type
Ca2+ (µM)	1	2	3	4	5	6	7	Mean	SEM
0	0	0	0	0	0	0	0	0	0
10	0.239	0.208	0.206	0.208	0.162	0.13	0.138	0.184	0.016
30	0.732	0.669	0.704	0.665	0.697	0.639	0.655	0.68	0.012
100	1	1	1	1	1	1	1	1	0
300	0.744	0.708	0.731	0.73	0.682	0.591	0.608	0.685	0.024
1000	0.47	0.439	0.413	0.388	0.361	0.265	0.323	0.38	0.027
* For wild-type dataset, data from Fig. 1c was utilized.
D442A
Ca2+ (µM)	1	2	3	4	5	6		Mean	SEM
0	0.269	0.5	0.294	0.287	0.325	0.303		0.33	0.035
10	0.308	0.688	0.375	0.31	0.386	0.364		0.405	0.058
30	0.385	0.875	0.563	0.402	0.494	0.455		0.529	0.074
100	1	1	1	1	1	1		1	0
300	0.769	0.625	0.875	0.839	0.855	0.667		0.772	0.043
1000	0.269	0.375	0.625	0.621	0.578	0.576		0.507	0.061
D444A
Ca2+ (µM)	1	2	3	4	5			Mean	SEM
0	0	0.05	0.217	0.052	0			0.064	0.04
10	0.571	0.727	0.435	0.448	0.345			0.505	0.066
30	0.714	0.81	0.783	0.672	0.621			0.72	0.035
100	1	1	1	1	1			1	0
300	0.786	0.736	0.87	0.69	0.828			0.782	0.032
1000	0.429	0.322	0.565	0.5	0.655			0.494	0.057
